# Supplementary material for: WASH phosphorylation balances endosomal versus cortical actin network integrities during epithelial morphogenesis
Source: Nat Commun. 2019 May 16;10:2193. doi: 10.1038/s41467-019-10229-6 (PMC6522504; doi:10.1038/s41467-019-10229-6)
Supplement: Supplementary file 4 — Source Data [file 41467_2019_10229_MOESM4_ESM.xlsx]

## Sheet: Figure 1
Figure 1d	Experiments*		wt	4E10D	4E10D;btl>4E	4E10D;btl>10D
	1	means	18.6	17.6	18.5	18.88
	2		18.8	17	18	17.5
	3		19.12	18.8	18.82	19.3
	4		19.3	18.3	19.5	18.5
	5		19.38	17.25	18.3	18.9
	6		18.73	17.19	19.7	19
Figure 1e	Experiments		wt	4E10D
	1	means	18.8333	17.09
	2		18.9583	17.7917
	3		18.9167	17.7667
	4		19.62	19.084
	5		18.72	17.61
Figure 1f	Experiments		wt	4E10D
	1	means	19.762	17.09
	2		18.9583	17.7917
	3		20.0167	18.7667
	4		19.012	17.9
	5		19.625	18.61
Figure 1h			Time ponits	Dev Time		wt			4E10D
						Mean	SEM		Mean	SEM
			t0	14		7.6	0.8276		8.2	0.72
			t1	15		8.4	0.748524		12.391	0.953776
			t2	16		10.3	1.72918		18.61	1.85754
			t3	17		14	1.3416		14.0726	1.10438
			t4	18		23.586	1.93827		10.9716	1.6885
			t5	19		17.3	1.04422		8.98001	1.35924
			t6	20		10.86	1.01579		5.51	0.935915
			t7	21		7	1		4.85	1.02
* Details about the total number of samples used and the statistical significance are mentioned in the figure legends.

## Sheet: Figure 2
Figure 2b	Experiments		wt	4E10D	4E10D;rab5 2
	1	means	100	53.2	94.4444
	2		85.7	35.171	85.7143
	3		100	36.12	80
	4		100	39.7143	57.454
	5		100	32.2	68.8
Figure 2c	Experiments		wt	4E10D	4E10D;rab52/+	4E10D;rab52	4E10D;vps45JJ-2	4E10D;btl>shiRM	4E10D;rab11j2D1	4E10D;btl>Rab11S25N	4E10D;btl>Rab11Q70L
	1	means	9.132	20.752	20.42	15.36	20.367	17.298	20.12	19.9	22
	2		10.06	22.67	21.1	11.0667	16.5	19.5467	19.32	19.32	19.7
	3		9.65	21.85	19.4	14.5	18.1375	20.8125	23.09	22.8	22.76
	4		9.494	22.7573	19.9733	13.6422	16.3125	18.2191	20.5	19.5	26
	5		9.572	20.3037	22.1867	14.0711	19.225	18.9158	21.08	19	19.6
	6								20.65	21	22

## Sheet: Figure 3
Figure 3c	Experiments		wt	4E10D	4E10D;Btk29A5610
	1	means	100	20	66.66
	2		100	30	66.66
	3		100	25	100
	4		100	18	77.8
	5		100	13	81.78
Figure 3e	Experiments		wt	Btk29A5610	4E10D	4E10D;Btk29A5610	4E10D;Btk29A/Df235
		means	9.36	9.7	18.2	9.5	17.5
			9.56	9.54	23.9	13.1	12.6
			9.2	11.53	20.4	14.36	13.8
			7.56	9.33	20.6	17	14.1
			8.25	8.76	17	15.5	16.2
			9.2	10.5	19.5	13.56	12.98
			10.1	9.6	21.72	12
				9.7		12.71
Figure 3g	Experiments		wt	btl>Btk29AWT	btl>Btk29A-KD
		means	100	100	19
			100	83	21
			90	100	7.8
			100	90
			100	87
Figure 3h	Experiments		wt	Btk29A5610	Btk29A5610/Df235	Btk29A5610;btl>Btk-1	Btk29A5610;btl>Btk-2
		means	100	30	9	50	51
			92	31	8	45	89
			100	10	12	30	36
			100	39		60	67
			100	32		67	58
				16

## Sheet: Figure 4
Figure 4b	Experiments		wt	wash185
	1	means	100	92.5
	2		100	80.65
	3		92.62	77.47
	4		90.21	89
	5		95.11	65.7
	6		100	80.63
Figure 4c			wt	wash185
		means	18.5	19.15
			19.15	19.15
			18.75	20.15
			19	19
			18.75	18.3
			18	18.75
			18.5	20.75
			18.75	19
			18.15	19.15
			19.15	20.5
			19	19.5
			18.75	19.15
			19	19.5
			18.5	19
			19	19.15
			19	18.75
			19.15	19
			19.75	20.75
			19.5	20
Figure 4d	Experiments		wt	wash185	wash185;btl>WASH
	1	means	100	92.15	90.21
	2		100	81.09	100
	3		92.5	76.98	90.01
	4		95.31	62.5	100
	5		90.01	89.1	78.79
	6		100	78.89	100
Figure 4e	Experiments		wt	wash185	wash185;btl>WASH
	1	means	100	83.21	100
	2		98.1	75.8	85
	3		100	77.58	82.3
	4		91.98	63.92	86.3
	5		100	57.82	80
	6		100	75.01
Figure 4h	#		wt	wash185	4E10D	4E10D;wash185
			12	10.28	24.867	19.51
			13.2	9.19	27.138	25.97
			11.98	8	33.06	23.35
			11.31	12.92	26.22	18.81
			12.02	10.44	26.37	23.52
			9.73	11.07	21.244	16.17
			8.91	9.2	23.11	19.09
			10	9.87	19.82	19.62
			10	9.28	21.73	21.82
			11	11.37	26.41	24.67
			10.51	10.81	25.12	23.18
			10.22	10.53	23.49	24.82
				9.02	20.57	22.12
				10.07	24.68	18.09
					23.88	21.17
					24.06	18.33
					23.68	23.91
						22.38
						27.64
						24.5
						23.67

## Sheet: Figure 5
Figure 5b	Experiments	#	wt	4E10D	Btk29A5610	btl>Btk29A	wash185
		1	1.85047	0.243	2.992	1.0605	2.2
		2	1.77963	0.3998	1.923	0.947917	1.64516
		3	0.744765	0.27	1.92765	1.62569	2.3907
		4	1.38	0.362947	2.6927	1.07639	1.26667
		5	1.3478	0.198875	1.7365	1.534	1.95455
		6	1.37	0.5738	1.8736	1.82716	2.05128
		7	1.12	0.39	1.172	1.3276	2.88973
		8	1.2938	0.774	1.7189	1.119	1.83051
		9	1.14815			1.273	1.0689
		10	1.59259		2.3102	1.2437	2.192
		11			1.8927	1.30182	1.65517
		12			1.298		1.60714
		13			1.428		1.23333
		14			1.627		1.71875
		15			2.982

## Sheet: Figure 6
Figure 6c	Experiments	0mM	2mM
	1	19.874	18.86
	2	18.1824	16.25
	3	18.8401	17.029
	4	18.5425	17.5852
	5	18.798	17.8075
	6	18.6879	16.002
	7	19.0917	17.062
Figure 6d	Experiments	0 mM	2 mM
	1	90	42.73
	2	100	50.973
	3	67.56	16.2
	4	85.5	55.18
	5	83.085	31.271
Figure 6e	Experiments	wt	Btk29A5610	wt	Btk29A5610
	1	87	35	92	37.5
	2	100	38	83	37.5
	3	90	18	90	67
	4	85	31	92	59
	5	87		100	38
	6	100	19		40

## Sheet: Figure 7
Figure 7c	Experiments		IP4
			Normalized pY.WASH=(pY.WASH-pY.background)/(WASH-w.background)	Btk signal	Btk background	Btk signal-Btk.Background	Normalized pY.WASH/(Btk-Btk background)
		w1118	0.105006	37.547	24.005	13.542	0.0077541
		69B>Btk29A	2.28108	52.281	22.271	30.01	0.0760106
		69B>Btk29A KD	0.180412	69.146	25.339	43.807	0.00411833
		w1118	0.0931036	37.531	21.677	15.854	0.00587256
			IP5
			(pY.WASH-pY.background)/(WASH-w.background)=Normalized pY.WASH	Btk signal	Btk background	Btk signal-Background	Normalized pY.WASH/(Btk-Btk background)
		w1118	0.0880656	52.217	44.19	8.027	0.0109712
		69B>Btk29A	1.40366	55.179	28.745	26.434	0.0531007
		69B>Btk29A KD	0.371016	68.87	23.783	45.087	0.0082289
		w1118	0.0239657	54.924	40.832	14.092	0.00170066
			IP7
			(pY.WASH-pY.background)/(WASH-w.background)=Normalized pY.WASH	Btk signal	Btk background	Btk signal-Background	Normalized pY.WASH/(Btk-Btk background)
		w1118	0.158623	51.755	41.84	9.915	0.0159983
		69B>Btk29A	1.93123	129.76	93.55	36.21	0.0533343
		69B>Btk29A KD	0.92191	111.775	44.565	67.21	0.0137169
		w1118	0.0981397	100.02	81.17	18.85	0.00520635
Figure 7e		Details for the Quantification of the Western Blots
			IP15								IP16								IP18								IP32								IP33
		Ywt	pY.WT	1	0.023	87.611	13	201			pY-WashWT signal	1	0.023	75.856	28	138			pY-WashWT signal	1	0.023	160.075	32	241			pY-WashWT signal	1	0.023	119.617	14	228			pY-WashWT signal	1	0.023	159.274	23	255
		Yd	pY.D	2	0.023	79.694	23	131			pY-WashD signal	2	0.023	49.616	22	72			pY-WashD signal	2	0.023	99.702	3	194			pY-WashD signal	2	0.023	86.384	16	163			pY-WashD signal	2	0.023	108.747	21	255
		Hawt	HA.WT	3	0.023	74.902	13	255			HA-WashWT signal	3	0.023	100.13	46	136			HA-WashWT signal	3	0.023	156.093	44	231			HA-WashWT signal	3	0.023	147.089	42	234			HA-WashWT signal	3	0.023	133.668	9	255
		Had	HA.D	4	0.023	145.727	34	255			HA-WashD signal	4	0.023	103.935	52	131			HA-WashD signal	4	0.023	171.115	32	240			HA-WashD signal	4	0.023	143.645	38	225			HA-WashD signal	4	0.023	119.951	10	255
		YwtBa	pY.WT.back	5	0.023	27.562	7	62			pY-WashWT background	5	0.023	33.543	18	47			pY-WashWT background	5	0.023	27.213	3	64			pY-WashWT background	5	0.023	11.625	3	20			pY-WashWT background	5	0.023	8.848	3	15
		Ydback	pY.D.back	6	0.023	30.943	13	58			pY-WashD background	6	0.023	30.629	15	42			pY-WashD background	6	0.023	24.149	3	55			pY-WashD background	6	0.023	10.808	1	20			pY-WashD background	6	0.023	7.259	3	11
		HAwtBa	HA.WT.back	7	0.023	33.515	11	69			HA-WashWT background	7	0.023	37.886	17	56			HA-WashWT background	7	0.023	52.79	10	89			HA-WashWT background	7	0.023	33.69	20	53			HA-WashWT background	7	0.023	4.126	1	12
		HAdBa	HA.D.back	8	0.023	47.32	22	103			HA-WashD background	8	0.023	36.329	15	52			HA-WashD background	8	0.023	61.1	10	108			HA-WashD background	8	0.023	25.24	12	42			HA-WashD background	8	0.023	3.904	1	12
		Bwt	Btk.WT	9	0.023	60.94	5	110			Btk-WashWT signal	9	0.023	91.185	62	118			Btk-WashWT signal	9	0.023	118.046	64	166			Btk-WashWT signal	1	0.023	82.7	12	201			Btk-WashWT signal	9	0.023	61.501	30	110
		Bd	Btk.D	10	0.023	53.488	17	113			Btk-WashD signal	10	0.023	124.067	77	170			Btk-WashD signal	10	0.023	130.847	66	184			Btk-WashD signal	2	0.023	78.47	27	141			Btk-WashD signal	10	0.023	63.198	28	114
		BwtBack	Btk.WT.back	11	0.023	37.282	0	72			Btk-WashWT background	11	0.023	78.528	46	101			Btk-WashWT background	11	0.023	90.715	69	113			Btk-WashWT background	3	0.023	47.96	9	98			Btk-WashWT background	11	0.023	30.854	19	46
		BdBack	Btk.D.back	12	0.023	15.986	0	45			Btk-WashD background	12	0.023	100.328	62	140			Btk-WashD background	12	0.023	93.16	55	117			Btk-WashD background	4	0.023	36.056	17	78			Btk-WashD background	12	0.023	20.611	7	36
		YwtF	pY.WT-pY.WT.back			60.049					pY signal-background WT			42.313					pY signal-background WT			132.862					pY signal-background WT			107.992					pY signal-background WT			150.426
		YdF	pY.D-pY.D.back			48.751					pY signal-background D			18.987					pY signal-background D			75.553					pY signal-background D			75.576					pY signal-background D			101.488
		HawtF	HA.WT-HA.WT.back			41.387					HA signal-background WT			62.244					HA signal-background WT			103.303					HA signal-background WT			113.399					HA signal-background WT			129.542
		HadF	HA.D-HA.D.back			98.407					HA signal-background D			67.606					HA signal-background D			110.015					HA signal-background D			118.405					HA signal-background D			116.047
		BwtF	Btk.WT-Btk.WT.back			23.658					Btk signal-background WT			12.657					Btk signal-background WT			27.331					Btk signal-background WT			34.74					Btk signal-background WT			30.647
		BdF	Btk.D-Btk.D.back			37.502					Btk signal-background D			23.739					Btk signal-background D			37.687					Btk signal-background D			42.414					Btk signal-background D			42.587
		YwtF-HAwtF	(pY.WT-pY.WT.back)/(HA.WT-HA.WT.back)			1.45091					(pYsign-back) /(HAsign-back) WT			0.679792					(pYsign-back) /(HAsign-back) WT			1.28614					(pYsign-back) /(HAsign-back) WT			0.952319					(pYsign-back) /(HAsign-back) WT			1.16121
		YdF-HAdF	(pY.D-pY.D.back)/(HA.D-HA.D.back)			0.495402					(pYsign-back) /(HAsign-back) D			0.280848					(pYsign-back) /(HAsign-back) D			0.686752					(pYsign-back) /(HAsign-back) D			0.638284					(pYsign-back) /(HAsign-back) D			0.874542
Figure 7g		Graph Data		WASH WT-GFP	WASH delVCA-GFP	WASH Y261A-GFP	WASH Y261D-GFP
				0.44211	0.490978	0.455568	1.28296
				0.446575	0.249158	0.31034	1.15202
				0.429223	0.323656	0.418324	1.05532
				0.609817	0.711214	0.342869	1.26042
				0.562434	0.901329	0.397993	1.19213
				0.683438	0.49037	0.413286	1.08926
				0.51761	0.994261	0.382807	0.969679
				0.587087	0.531247	0.504724	1.18201
				0.516706	0.328139	0.326358	1.14175
				0.564384	1.17827	0.555677	0.994324
				0.490862	0.809677	0.528885	0.902331
				0.708664	0.818321	0.53072	1.14738
				0.446575	0.591848	0.598103	1.16767
				0.466423	0.767063	0.512491	1.10095
				0.456714	0.472687	0.300873	1.28644
				0.357375	0.467739	0.292157	1.16502
				0.376417	0.432713	0.354386	0.995881
				0.535901	0.190804	0.434217	0.921884
				0.51318	0.413017	0.480079	0.638578
				0.59472	0.126597	0.46671	0.801104
				0.568662	0.451989	0.485287	0.848031
				0.77875	0.478737	0.669129	0.711116
				0.75049	0.339433	0.369303	0.55293
				0.466047	0.548259	0.328327	0.631535
				0.780898	0.477475	0.42321	0.853919
				0.533601	0.379496	0.367066	0.715724
				0.468795	0.535418	0.573772	0.851861
				0.650587	0.223261	0.356158	1.06522
				0.474978	0.425581	0.596501	0.532438
				0.47607	0.2734	0.273015	0.71423
				0.726293	0.388919	0.543981	0.823252
				0.959567	0.264219	0.494281	0.878904
				0.917804	0.414959	0.290098	0.845901
				0.973205	0.328998	0.375075	0.714651
				1.28258	0.216182	0.531713	0.92992
				1.33168	0.280326	0.338546	0.777247
				0.92277	0.30115	0.611714	1.06717
				1.89394	0.265436	0.472446	1.34708
				1.00917	0.273928	0.20658	1.01423
				1.45776	0.237623	0.245122	0.892121
				0.866447	0.504401	0.316595	0.848451
				1.70233	0.197855	0.359764	1.46097
				1.41707	0.464061	0.376561	1.08938
				0.971379	0.402619	0.43853	1.3765
				1.16961	0.670364	0.340667	1.58036
				0.462754	0.565414	0.572018	1.51528
				0.736754	0.524992	0.477403	1.19685
				0.579391	0.361196	0.512133	1.26907
				0.699554	0.620752	0.38542	1.10801
				0.467962	0.394888	0.547946	0.93809
				0.534559	0.636815	0.453922	0.90873
				0.687572	0.39606	0.526639	1.14581
				0.835592	0.184289	0.432642	0.98908
				1.10822	0.466361	0.432168	0.932381
				1.09861	0.456454	0.246885	1.00356
				0.999228	0.460964	0.395335	0.826545
				0.524563	0.546424	0.340694	0.792728
				0.591785	0.680055	0.248487	0.710141
				0.534559	0.533198	0.332273	0.640242
				0.329625	0.480464	0.378476	0.649478
				0.505851	0.476804	0.239252	0.80182
				0.723036	0.497833	0.353607	0.883414
				0.680744	0.458074	0.62996	0.89792
				0.745533	0.36014	0.415308	1.03139
				0.580832	0.455067	0.572644	0.792621
				0.580832	0.498209	0.670811	1.04719
				0.263306	0.525055	0.440776	1.09821
				0.282993	0.602801	0.413716	0.997411
				0.692798	0.61354	0.303351	0.951451
				0.59668	0.338215	0.315522	0.82974
				0.937374	0.342153	0.290251	0.515247
				0.507739		0.375746	0.773909
				0.78233		0.257525	1.15663
				0.659983		0.531167	0.637978
				0.959997		0.343146	0.941357
				1.10532		0.512339	1.00452
				1.23903		0.332658	0.655446
				1.20194		0.232693	1.03451
				0.967487		0.41589	0.688592
				0.773336		0.280828	0.619777
				0.966529		0.282966	0.709147
				1.02602		0.274331	1.01638
				1.28467		0.57055	0.884398
				1.05279		0.466575	1.32832
				0.634909			1.54838
				1.23695			1.07622
				0.625209			1.11472
				0.688861			1.15381
				0.797507			1.00528
				0.819646			0.912363
				1.29829			0.914314
				0.817212			1.2393
				0.824335			1.0332
				0.824335			1.21239
				0.658453			1.52122
				0.75092			1.24056
				1.10207			1.16712
				1.1849			1.33641
				0.8214			1.13607
				1.32429			1.28121
				0.810196			1.14918
				1.0107
				1.48823
				1.17534
				0.76947
				1.12601
				0.579248
				0.995183
				1.07553
				0.810563
				0.807789
				1.71139
				1.40952
				1.49612
				1.34763
				1.50515
				1.67097
				1.53478
				1.77623
				1.17016
				1.66863
				1.45362
				1.30238
				1.06163
				1.64808
				1.84446
				1.57481
				1.36179
				1.34186
				1.42284
				1.44642
				1.11164
				1.28512
				1.22093
				1.14032
				0.921115
				1.30075
				0.724682
				0.883942
				0.608009
				0.619696
				0.69048
				0.560644
				0.979317
				1.23552
				1.19669
				0.957035
				1.18362
				1.02175
				0.958207
				1.32632
				1.09945
				1.02758
				1.33659
				0.836979
				0.862411
				0.885275
				1.29667
				1.18958
				0.869785
				1.32064
				1.38928
				1.49453
				0.904202
				0.942949
				0.962637
				1.7706
				1.27642
				1.09738
				1.65091
				2.08743
				1.54232
				1.37657
				1.59857
				1.22524
				1.12723
				1.13711
				1.18602
				1.15435
				0.970368
				1.33762
				0.972373
				1.30927
				1.1272
				0.964999
				1.07343
				1.32686
				1.03041
				1.01908
				1.02144
				1.21254
				1.23211
				1.22303
				1.02282
				1.07347
				0.990037
				1.13064
				1.17989
				0.978744
				1.22372
				1.0722
				1.07774
				1.50792
				1.40919
				1.85457
				1.46441
				1.64036
				1.28968
				1.30577
				1.21836
				1.18393
				1.01073

## Sheet: Figure 8
Figure 8b	#	Wash	Wash Y273D
		7	5
		2	12
		14	10
		4	10
		4	7
		3	22
		5	10
			8
			15
			10
			6
			24
			18
Figure 8c	#	Wash	Wash Y273D
		50.4	50.7
		40.2	90.38
		86.8	80.5
		60.23	80.8
		31.7	80.9
		34.1	100
		80.6	76.78
		39.12	60.53
			90.7
			89.6
			50.4
			90.1
			50
			65.62
Figure 8e	means	wt	Wash	Wash Y273F	Wash Y273D
		1.27573	0.715315	0.719769	0.435984
		1.08714	1.21367	1	0.220163
		1.18946	0.833083	1.41261	0.475735
		1.57898	1.5722	1.12619	0.114286
		1.41935			0.288095
		1.335	1.02	1.36249	0.6777
Figure 8f	experiments		wt	Wash	Wash Y273F	Wash Y273D
	1	means	19.09	18.174	18.2	18.475
	2		18.468	17.66		17.725
	3		19.107	17.64		17.5
	4		17.92		18.08	17.312
	5		18.658	18.4	19.064	18.2168
	6		18.9	18.77	18.916
	7		18.95	18.25	18.53
	8		18.616	18.4	18.88	17.9
	9		18.971	18.45	19.45	18.506
	10		18.1			18.08
	11		19.21

## Sheet: Sup. Fig. S1
Figure S1 b		Dev Time (hours)	16	17	18	19	20	21
	Mean values	ptp4E10D	8.7	13.4333	20.12	22.9	21.8	18.4333
	Mean values	wild type	9.94	10.44	10.64	10.96	11.44	11.28
	met10
	ptp	t1	t2	t3	t4	t5	t6
		8.7	13.9	18.2	22.9	24.2	21.8
		8.2		22.4	19.9	18
		8.9	12.7	19.3	21.6	27.3	22.4
		9	14.5	21.5	25.8	22.1	19.9
		7	7.7	12.9	20.1	19	18.3
		9.9	18.2	22.3	25.8	24.4	17.5
		9.1	13.7	19.9	22.4	16.3	12.2
		8.9	13.8	22.6	24.7	25.5	20.5
	means	8.71429	13.4333	20.1286	22.9	21.8	18.4667
	SEM	0.32208	1.19231	1.25145	0.905977	1.51326	1.32694
	wt	10	10.4	10.3	11.2	11.8	11.8
		11.7	11.9	11.9	11.8	12.2	12
		9.8	10.5	10.8	10.9	11.7	11.2
		9.2	9.9	10.3	10.7	10.8	10.9
		9	9.5	9.9	10.2	10.7	10.5
	means	9.94	10.44	10.64	10.96	11.44	11.28
	SEM	0.533385	0.7	0.672514	0.98	1.1	0.76

## Sheet: Sup. Fig. S2
Figure S2b	PCC	w1118	YRab1	YRab5	YRab7	YRab11
	RxR	0.01	0.18	0.43	0.38	0.01
		0.03	0.1	0.38	0.07	0.07
		0	0.14	0.26	0.13	0.08
		0.06	0.04	0.05	0.1	0.25
		0.07	0.14	0.37	0.67	0.53
		0	0.42	0.3	0.56	0.29
		0.03	0.1	0.32	0.18	0.12
		0.22	0.09	0.02	0.36	0.05
		0.1	0.58	0.32	0.66	0.45
		0.02	0.01	0.07	0.38	0.27
		0.04	0.01	0.01	0.07	0.09
		0.01	0.14	0.9	0.76	0.12
		0.01	0.01	0.78	0.01	0.5
		0.01	0	0.9	0.27	0
		0	0.28	0.01	0.09	0.42
		0.01	0.15	0.2	0.61	0.12
		0	0.17	0.14	0.37	0.04
		0.01	0.31	0.38	0.11	0.02
		0	0.1	0.95	0.06	0.19
		0.01	0.02	0.12	0.3	0.01
		0.04	0.22	0.14	0.37	0.48
		0.01	0.29	0.05	0.3	0.17
		0.01	0.1	0.49	0.11	0.78
		0.01	0.18	0.52	0.11	0.09
		0.028	0	0.3	0.12	0.1
		0.01	0.28	0.62	0.08	0.05
		0.01	0.11	0.01	0.36	0.18
		0.01	0.31	0.74	0.44	0.06
		0.02	0.13	0.27	0.23	0.01
		0.01	0.16	0.18	0.31	0.23
		0.09	0.13	0.66	0.62	0.49
		0.02	0.12	0.2	0.29	0.05
		0.01	0.39	0.2	0.08	0.05
		0.03	0.13	0.3	0.03	0.01
		0.05	0.19	0.1	0.19	0.2
		0.07	0.26	0.46	0.17	0.26
		0.08	0.09	0.62	0.07	0.21
		0.03	0.01	0.42	0.28	0.05
		0.076	0.38	0.68	0.72	0.1
		0.08	0.01	0.11	0.34	0.31
		0.1	0.22	0.06	0.2	0.08
		0.02	0.32	0.32	0.11	0.2
		0	0.56	0.22	0.07	0.01
		0	0.11	0.66	0.32	0.08
		0	0.17	0.81	0.08	0.01
		0	0.35	0.58	0	0.42
		0.01	0.12	0.18	0.02	0.13
		0.03	0.18	0.01	0.01	0.09
		0.04	0.21	0.49	0.59	0.53
		0.04	0.31	0.27	0.25	0.32
		0.06	0.22	0.19	0.17	0.48
		0.04	0.12	0.81	0.39	0.18
		0	0.41	0.73	0.02	0.06
		0.05	0.21	0	0.21	0.2
		0.07	0.11	0.26	0.06	0.01
		0.11	0.1	0.68	0.43	0.01
			0.02	0.48	0.38	0.05
			0.23	0.1	0.21	0.26
			0.01	0.08	0.61	0.05
			0.21	0.88	0.76	0.23
			0.14	0.46	0.02	0.08
			0.18	0.12	0	0.52
			0.19	0	0.23	0.01
			0.21	0.43	0.15	0.27
			0.2	0.28	0.21	0.57
			0.17	0.21	0.81	0.09
			0.41	0.01	0.27	0
			0.03	0.14	0.05	0
			0.02	0.24	0.17	0.02
			0.22	0.08	0.03	0.46
			0.1	0.68	0.2	0.28
			0.2	0.15	0.8	0.44
			0.38	0.06	0.67	0.56
			0.39	0.11	0.64	0
			0.39	0.06	0.2	0.15
			0.29	0.58	0.87	0.56
			0.48	0.03	0.69	0.44
			0.13	0.36	0.86	0.29
			0.52	0.1	0.91	0
			0.28	0.22	0.63	0.29
			0.11	0.12	0.78	0.32
			0.21	0.06	0.23	0.35
			0.31	0.38	0.1	0.54
			0.29	0.01	0.79	0.01
			0.16	0.12	0.92	0
			0.14	0.01	0.29	0.12
			0.19	0.06	0.48	0.36
			0.14	0.48	0.2	0.09
			0.1	0.32	0.26	0.53
			0.08	0.15	0.22	0.01
			0.01	0.23	0.04	0.45
			0.28	0.34	0.12	0.09
			0.72	0.38	0.84	0.02
			0.29	0.41	0.51	0.38
			0.19	0.68	0.02	0.4
			0.28	0.43	0.33	0.08
			0.61	0.24	0.3	0.04
			0.11	0.06	0.7	0
			0.12	0.74	0.32	0.4
			0.12	0.77	0.59	0
			0.27	0	0.35	0.5
			0.32	0	0.12	0.36
			0.42	0.18	0.55	0.09
			0.32	0.43	0.65	0.03
			0.13	0.56	0.41	0.2
			0.62	0.77	0.06	0.26
			0.32	0.51	0.63	0.08
			0.42	0.65	0.43	0.61
			0.22	0.04	0.93	0.04
			0.18	0.12	0.39	0
			0.16	0.18	0.33	0.02
			0.13	0.26	0.31	0.22
			0.2	0.07	0.1	0
			0.37	0.15	0.55	0.08
			0.12	0.66	0.4	0.82
			0	0.82	0.36	0
			0.6	0.42	0.28	0.02
			0.36	0.39	0.76	0.07
			0.05	0.05	0.79	0.05
			0.08	0.9	0.16	0
			0.32	0	0.46	0.11
			0.1	0.49	0.41	0.03
			0	0.37	0.19	0
			0.35	0.81	0.22	0
			0.06	0.91	0.13	0.02
			0.14	0.4	0.12	0.06
			0.01	0	0.48	0.54
			0	0.12	0.13	0.01
			0.14	0.27	0.64	0
			0.62	0.39	0.17	0.05
			0	0.11	0.26	0.02
			0	0.8	0.02	0.12
			0.01	0.4	0.28	0.06
			0	0.92	0.02	0.09
			0.07	0.48	0.26	0.1
			0	0.08	0	0
			0.2	0.02	0.46	0.44
			0	0.69	0.19	0.28
			0.12	0.78	0.7	0.55
			0	0.03	0.55	0
			0.14	0.12	0.38	0.01
			0.07	0.26	0.11	0.07
			0	0.05	0	0.03
			0.02	0.96	0.1	0
			0.01	0.56	0.74	0.04
			0.2	0.09	0.43	0.05
			0.11	0.67	0.63	0.01
			0	0.36	0.1	0.03
			0.02	0.08	0.4	0
			0.62	0.92	0.24	0
			0.82	0.46	0.34	0.01
			0.18	0.01	0.46	0
			0.52	0.2	0.37	0
			0.04	0.34	0.73	0
			0.09	0.66	0.09	0
			0.28	0.02	0.05	0.02
			0.17	0.19	0.35	0.03
			0	0.46	0.7	0.01
			0	0.37	0.33	0.07
			0	0.11	0.83	0.09
			0	0.17	0.56	0.31
			0	0	0.81	0.02
			0	0.23	0.12	0.08
			0	0.42	0.06	0.08
			0.01	0	0.38	0.01
			0.14	0.03	0.56	0.03
			0	0.01	0.5	0.08
			0.03	0.95	0.09	0.09
			0.37	0.68	0.03
			0.08	0	0.66
			0.02	0.64	0.85
			0.08	0.04	0.89
			0.06	0.14	0.09
			0.01	0.6	0.18
			0	0.03	0.45
			0	0.2	0.02
			0	0.46	0.36
			0	0.57	0.28
			0	0.03	0.75
			0.19	0.37	0.47
			0.15	0.15	0.37
			0.09	0.4	0.04
			0.01	0.78	0.39
			0.42	0.03	0.08
			0.3	0.03	0.2
			0.2	0.64	0.41
			0.18	0.23	0.74
			0.12	0.02	0.05
			0.01	0.51	0.01
			0.09	0.27	0.7
			0	0.12	0.77
			0	0.86	0.58
			0.2	0.58	0.36
			0.01	0.7	0.01
			0.37	0.05	0.06
			0.3	0.81	0.33
			0	0.7	0.15
			0	0	0.02
			0.13	0.23	0.16
			0.08	0.27	0.68
			0.13	0.28	0.16
			0.08	0.82	0.81
			0.45	0.22	0.32
			0.01	0.21	0.06
			0.4	0.03	0.56
			0.12	0.04	0
			0.18	0.14	0.45
			0	0.61	0.14
			0.01	0.39	0
			0.07	0.42	0.05
			0.12	0.05	0.09
			0.08	0.02	0.03
			0	0.39	0.3
			0.01	0.48	0.47
			0.25	0.03	0.44
			0.57	0.11	0.77
			0.06	0.08	0.53
			0.17	0.12	0.02
			0	0.66	0.12
			0.17	0.68	0.11
			0	0.32	0.17
			0	0.18	0.43
			0.01	0.02	0.44
			0.36	0.63	0.37
			0.41	0.01	0.36
			0.08	0.87	0.33
			0	0.03	0.09
			0.31	0.66	0.09
			0.11	0.72	0.03
			0.09	0.45	0.45
			0.17	0.32	0.85
			0.19	0.07	0.16
			0.04	0.96	0.87
			0.42	0.05	0.57
			0.26	0.71	0.01
			0.02	0.95	0.27
			0.01	0.5	0.02
			0.01	0.11	0.03
			0.02	0.77	0.53
			0.09	0.18	0.45
			0.08	0.7	0.18
			0	0.79	0.62
			0.1	0.91	0.69
			0.11	0.45	0.61
			0.04	0.35	0.08
			0	0.68	0.27
			0.43	0.51	0.65
			0.03	0.22	0.06
			0.01	0.41	0.12
			0.03	0.03	0.1
			0.1	0.36	0.9
			0.02	0.27	0.27
			0.01	0.01	0.44
			0.03	0.08	0.24
			0.01	0.36	0.15
			0.38	0.29	0.06
			0.03	0.03	0.3
			0.01	0.68	0.32
			0.02	0.06	0.47
			0.03	0.12	0.25
			0	0.62	0.13
			0.1	0.18	0.19
			0.01	0.31	0.28
			0.01	0.02	0.36
			0.01	0.66	0.34
			0	0.37	0.44
			0.05		0.87
			0.02		0.49
			0		0.42
			0.27		0.14
			0		0.2
			0.22		0.15
			0.01		0.5
			0.03		0.72
			0		0.8
			0		0.61
			0.01		0.24
			0		0.8
			0		0.11
			0.25		0.84
			0.01		0.01
			0		0.68
			0		0.54
			0.02		0.85
			0		0.32
			0		0.01
			0.31		0.35
					0.24
					0.66
					0.13
					0.25
					0.17
					0.43
					0.79
					0.08
					0.18
					0.02
					0.16
					0.01
					0.47
					0.66
					0.46
					0.91
					0.2
					0.33
					0.08
					0.01
					0.71
					0.69
					0.85
					0.49
					0.87
					0.86
					0.51
					0.62
					0.76
					0.54
					0.1
					0.09
					0.69
					0.81
					0.88
					0.92
					0.72
					0.87
					0.04
					0.91
					0.88
					0.71
					0.66
					0.61
					0.92
					0.49
					0.66
					0.09
					0.77
					0.98
					0.99
					0.01
					0.92
					0.88
					0.61
					0.38
					0.83
					0.71
					0.07

[truncated: 7 more sheets: Sup. Fig. S3, Sup. Fig. S4., Sup. Fig. S5, Sup. Fig. S7, Sup. Fig. S8, Sup. Fig. S9, Sup. Fig. S10]
